# Supplementary material for: Potential benefits from global warming to the thermal biology and locomotor performance of an endangered Patagonian lizard
Source: PeerJ. 2019 Aug 9;7:e7437. doi: 10.7717/peerj.7437 (PMC6690334; doi:10.7717/peerj.7437)
Supplement: Supplemental Information 1 — Maximum speed in sprint and long runs at the different temperature treatments. [file peerj-07-7437-s001.xlsx]

## Sheet: Vmax of SR an LR
ID	SR_20°C	SR_25°C	SR_30°C	SR_36°C	SR_39°C		LR_20°C	LR_25°C	LR_30°C	LR_36°C	LR_39°C		TB_20°C	TB_25°C	TB_30°C	TB_36°C	TB_39°C
V1	1.15385	1.23967	1.20968	1.19048	1.48515		0.642674	1.00134	1.33215	1.36612	1.30662		20	25.6	29.45	35.55	39.15
V2	0.649351	0.669643	1.28205	1.21951	1.09489		0.428571	0.822368	1.07759	1.29983	1.35135		19.35	24.65	30.1	33.6	38.45
V3	0.641026	1.1811	1.04895	1.70455	1.21951		0.510899	0.9375	0.768443	1.2275	1.54321		18.4	26.4	31.15	35.25	38.55
V4	0.672646	1.82927	0.914634	2.02703	1.78571		0.693802	0.924784	1.19048	1.17925	1.2215		18.2	25.55	28.55	36.25	38.15
V5	1.14504	1.70455	1.07143	2.14286	1.85185		0.64711	0.903614	1.14679	1.34892	1.00267		18.7	24.45	29.05	35.8	38.95
V6	0.920245	1.06388	0.857143	1.45631	1.25		0.507786	1.02041	1.36364	1.50905	1.36116		19.1	25	29.95	35.75	38.1
V7	0.980392	1.12782	0.815217	1.07914	1.13636		0.609756	0.93985	1.18297	1.37112	0.912409		19.25	25.7	29	34.8	38.1
V8	1.00671	1.14504	1.15385	1.07914	1.31579		0.522648	0.921376	0.986842	1.37868	1.66297		18.2	24.35	30.2	36	38.4
V9	0.555556	2.34375	1.80723	1.94805	0.819672		0.436808	1.31579	1.07296	1.28645	1.30662		18.6	25.75	29.45	36.45	38.25
V10	1.31579	0.588235	1.12782	2.14286	1.53061		0.548246	0.690608	1.06082	NA	1.2215		18.9	25.35	29.55		38
V11	0.742574	1.33929	1.04167	1.42857	1.37615		0.813449	1.01215	NA	1.36364	1.5213		21.3	25.45		36.7	38.25
V12	0.728155	1.97368	1.13636	1.35135	1.2		0.655022	0.869061	0.966495	1.32979	1.14504		21.4	24.75	28.5	35.95	37.3
V13	1.30435	0.681818	0.735294	1.68539	1.36364		0.787815	1.09012	0.945776	1.26476	1.2275		21.1	25.3	29.55	35.85	39.7
V14	0.75	0.561798	1.13636	1.17188	1.78571		0.684932	0.728155	1.11607	1.28866	1.35379		20.55	24.2	30.05	36	39.6
V15	1.2931	0.974026	1.12782	1.51515	1.36364		0.839866	0.897129	1.21556	1.20773	1.24792		20.95	24.7	30.6	35.85	39.55
V17	0.660793	0.625	1.37615	1.05634	1.63043		0.736016	0.859107	1.20192	0.835189	1.42045		19.9	24.7	30.95	35.55	39.65
V18	0.707547	1.875	1.03448	2.41935	1.13636		0.629723	0.733138	1.29534	1.20968	1.32979		20.5	24.75	32.25	36.4	38.15
V19	1.04167	3	1.20968	0.967742	1.2605		0.759878	0.961538	1.2605	1.23153	1.31349		21.05	25.8	32.05	35.15	39.4
V20	1.32743	2.88462	1.33929	1.28205	1.07914		0.820569	1.08382	1.20773	1.36364	1.34168		20.45	25.2	32.1	35.65	39.6
V21	0.622407	0.914634	1.32743	1.37615	1.20968		0.364964	0.739645	1.05337	1.29758	1.23558		20.25	25.35	31.4	35.85	37.95
V22	1.51515	0.9375	1.2931	1.28205	2.02703		0.434279	0.809935	0.825083	1.09012	1.53689		20.8	26.05	30.6	35.45	39.8
V23	0.728155	0.898204	1.12782	1.15385	1.1194		0.482005	0.554734	0.924784	1.04167	NA		20.1	25.7	31.25	34.7	38.4
V24	1.04895	0.802139	1.06383	1.20968	1.05634		0.606306	0.91352	1.17555	1.25	1.27986		20	25.1	30.55	34.9	37.5
V25	0.503356	1.51515	1.1194	1.15385	1.37615		0.531161	1.01215	0.815217	1.54321	1.44231		18.8	25.95	30.5	34.8	39.15
V26	0.678733	0.738916	1	1.51515	1.38889		0.555967	1.23153	1.20968	1.23558	1.29088		18.9	25.35	29.2	35.35	38.05
V28	0.797872	0.691244	0.872093	1.41509	1.04895		0.678119	0.801282	0.994695	1.59236	0.894988		20.9	24.3	31.1	36.65	39.6
V29	0.519031	1.04167	1.22951	1.53061	1.44231		0.356295	0.765306	0.848416	0.975293	0.890736		20.2	26.55	30.05	35.65	37.7
V30	0.30303	2.5	1.92308	1.32743	1.1811		0.279538	0.843645	1.18483	1.25418	1.17555		18.45	25.2	29.6	36.2	38.45
V31	0.581395	1.1194	1.36364	1.74419	1.2		0.590551	0.798722	1.13293	1.70068	1.60256		19.4	25.65	30.2	35.15	39.6
V32	1.10294	1.23967	1.21951	1.27119	1.37615		0.506073	0.78125	1.10783	1.12613	1.21556		20	25.9	30.35	35.5	38.85
V33	0.967742	0.837989	1.92308	1.25	1.57895		0.627615	0.842697	1.23762	1.33215	1.13809		20.45	25.05	31	36.6	39.25
V34	1.08696	1.78571	1.2	0.857143	1.07914		0.645995	0.974026	1.38889	1.32275	1.42315		19.85	26.3	30.5	35.6	38.75
V35	0.903614	2.05479	1.31579	1.76471	2.05479		0.560119	0.71977	1.02319	1.50905	1.37363		21	26.45	29.8	36.15	38.95
V36	0.704225	2.83019	0.694444	1.53061	1.41509		0.569044	1.02041	1.29088	1.36116	1.09649		19.35	25.45	30.95	35.6	38.3
